# Supplementary material for: Anoikis-resistant subpopulations of human osteosarcoma display significant chemoresistance and are sensitive to targeted epigenetic therapies predicted by expression profiling
Source: J Transl Med. 2015 Apr 2;13:110. doi: 10.1186/s12967-015-0466-4 (PMC4419490; doi:10.1186/s12967-015-0466-4)
Supplement: Additional file 2: Table S1. — Top 300 gene list by GeneGo analysis. [file 12967_2015_466_MOESM2_ESM.xlsx]

## Sheet: Sheet1
Supplementary Table 1: Top 300 Gene List by GeneGo Analysis
139 genes					161 genes
probe	Entrez ID	Symbol	tstat		probe	Entrez ID	Symbol	tstat
210764_s_at	3491	CYR61	-8.69888		1560547_at			9.59987
200077_s_at	4946	OAZ1	-7.65748		221910_at	2115	ETV1	7.91697
222162_s_at	9510	ADAMTS1	-7.61878		229008_at	55112	WDR60	7.65473
222486_s_at	9510	ADAMTS1	-7.59401		1566514_at	143884	CWF19L2	7.46462
202381_at	8754	ADAM9	-7.29674		46665_at	54910	SEMA4C	7.41176
236565_s_at	55323	LARP6	-7.09366		239252_at	1349	COX7B	7.17496
225242_s_at	151887	CCDC80	-6.75023		217828_at	79811	SLTM	7.13089
201289_at	3491	CYR61	-6.55238		222275_at	10884	MRPS30	6.98926
200999_s_at	10970	CKAP4	-6.46535		224273_at	84077	C3orf20	6.95447
240684_at			-6.39138		207289_at	64386	MMP25	6.90665
243864_at	151887	CCDC80	-6.21255		209082_s_at	80781	COL18A1	6.73964
211730_s_at	5441	POLR2L	-6.13742		231291_at			6.7224
242963_at	166929	SGMS2	-6.13518		241080_at			6.63257
201041_s_at	1843	DUSP1	-6.07327		216940_x_at			6.59448
201798_s_at	26509	MYOF	-6.0456		236284_at	23514	KIAA0146	6.57242
210106_at	5959	RDH5	-6.03047		209371_s_at	6452	SH3BP2	6.36421
227627_at	23678	SGK3	-6.00838		233407_at			6.30195
225799_at			-5.9492		227955_s_at	1946	EFNA5	6.27402
223684_s_at	23583	SMUG1	-5.89057		229704_at	23047	PDS5B	6.25202
227774_s_at	54928	IMPAD1	-5.87876		236281_x_at	3363	HTR7	6.24008
208782_at	11167	FSTL1	-5.87426		218225_at	51295	ECSIT	6.20708
236657_at	100288911	LOC100288911	-5.82956		206190_at	2840	GPR17	5.96171
201012_at	301	ANXA1	-5.77569		218430_s_at	64864	RFX7	5.9374
216438_s_at			-5.74525		215046_at	151050	C2orf67	5.92733
213357_at	404672	GTF2H5	-5.6983		235409_at	23269	MGA	5.83965
201603_at	4659	PPP1R12A	-5.6436		204089_x_at	4216	MAP3K4	5.78664
228309_at			-5.60909		242971_at			5.70393
225102_at	11343	MGLL	-5.58164		205003_at	9732	DOCK4	5.70358
203336_s_at	9270	ITGB1BP1	-5.54707		222873_s_at	79813	EHMT1	5.54788
221474_at	103910	MYL12B	-5.4783		226687_at	55660	PRPF40A	5.54012
218710_at	55622	TTC27	-5.47687		205151_s_at	9865	TRIL	5.50639
213616_at	25941	C18orf10	-5.46822		217998_at			5.48762
202685_s_at	558	AXL	-5.46122		227844_at	91010	FMNL3	5.48127
223072_s_at			-5.45837		225805_at	3192	HNRNPU	5.46358
215446_s_at	4015	LOX	-5.41455		229021_at	55784	MCTP2	5.45193
201486_at	5955	RCN2	-5.38697		222566_at	51111	SUV420H1	5.43595
212570_at	23052	ENDOD1	-5.38023		206259_at	5624	PROC	5.40218
238077_at	200845	KCTD6	-5.36496		209497_s_at	83759	RBM4B	5.38745
225508_at	57614	KIAA1468	-5.32239		235513_at			5.35731
202686_s_at	558	AXL	-5.27838		217257_at	6452	SH3BP2	5.33657
1558636_s_at	11096	ADAMTS5	-5.25891		1558822_at			5.26732
203833_s_at	10618	TGOLN2	-5.22407		204143_s_at	55556	ENOSF1	5.26351
210986_s_at	7168	TPM1	-5.21959		243162_at			5.23577
201318_s_at			-5.20216		226628_at	57187	THOC2	5.23567
227061_at			-5.20157		216486_x_at	7633	ZNF79	5.23363
212246_at	90411	MCFD2	-5.18061		232249_at	91010	FMNL3	5.23284
215499_at	5606	MAP2K3	-5.17229		226367_at	5927	KDM5A	5.22778
226760_at	51360	MBTPS2	-5.16969		224082_at			5.2145
223005_s_at	23731	C9orf5	-5.14214		220629_at	55539	KCNQ1DN	5.1859
225241_at	151887	CCDC80	-5.13597		236025_at	9612	NCOR2	5.13349
1570186_at	692159	GRASPOS	-5.10297		215028_at	57556	SEMA6A	5.08204
200787_s_at	8682	PEA15	-5.09001		242564_at			5.08091
243900_at	401551	WDR38	-5.05717		222816_s_at	54877	ZCCHC2	5.0746
226765_at	6711	SPTBN1	-5.05252		227108_at	57519	STARD9	5.06243
204068_at	6788	STK3	-5.01074		216235_s_at	1909	EDNRA	5.05501
229997_at	81839	VANGL1	-5.01044		210357_s_at	54498	SMOX	5.04091
212136_at	493	ATP2B4	-5.00765		238989_at	29071	C1GALT1C1	5.01537
1555471_a_at	56776	FMN2	-4.97922		244031_at			5.00882
223989_s_at	25996	REXO2	-4.97675		217201_at	9462	RASAL2	5.00562
209001_s_at	25847	ANAPC13	-4.96085		213164_at	6526	SLC5A3	4.95203
224478_s_at	84310	C7orf50	-4.93754		223780_s_at	9969	MED13	4.93692
222582_at	51422	PRKAG2	-4.93373		223497_at	57579	FAM135A	4.93447
200843_s_at	2058	EPRS	-4.89447		227603_at			4.92254
1558152_at	100131262	LOC100131262	-4.89133		241720_at	284695	ZNF326	4.91611
211509_s_at	57142	RTN4	-4.87151		219039_at	54910	SEMA4C	4.90248
200757_s_at	813	CALU	-4.86824		221212_x_at	55193	PBRM1	4.90226
226578_s_at			-4.8669		1554631_at	472	ATM	4.90165
213503_x_at	302	ANXA2	-4.84046		212420_at	1997	ELF1	4.88673
202101_s_at	5899	RALB	-4.82094		213876_x_at	8233	ZRSR2	4.85801
219561_at	51226	COPZ2	-4.81995		217997_at	22822	PHLDA1	4.85014
217870_s_at	51727	CMPK1	-4.81276		234969_s_at	80314	EPC1	4.84664
224988_at	221477	C6orf89	-4.79866		241768_at			4.82529
212590_at	22800	RRAS2	-4.79547		1559232_a_at			4.81959
217839_at	10342	TFG	-4.78792		236127_at			4.81497
243041_s_at			-4.74291		214818_at	284001	CCDC57	4.80443
228014_at	138428	PTRH1	-4.73745		202683_s_at	8731	RNMT	4.80347
225876_at	57185	NIPAL3	-4.70022		206474_at	5128	CDK17	4.80145
224752_at	647087	PL-5283	-4.68508		230848_s_at	23269	MGA	4.73141
207243_s_at	805	CALM2	-4.68479		239425_at	84259	DCUN1D5	4.72432
223095_at	83742	MARVELD1	-4.67307		222238_s_at	27434	POLM	4.69872
217788_s_at	2590	GALNT2	-4.66218		221410_x_at	56132	PCDHB3	4.69622
212573_at	23052	ENDOD1	-4.62857		244461_at	92521	CYTSB	4.67352
217249_x_at			-4.61544		207571_x_at	9473	C1orf38	4.66519
208816_x_at	304	ANXA2P2	-4.60798		217999_s_at	22822	PHLDA1	4.6621
214688_at	7091	TLE4	-4.60455		208174_x_at	8233	ZRSR2	4.65344
221782_at	54431	DNAJC10	-4.57639		225117_at	284058	KIAA1267	4.65067
218077_s_at	51304	ZDHHC3	-4.56423		1565857_at			4.64075
238447_at	27303	RBMS3	-4.55064		221210_s_at	80896	NPL	4.63708
203800_s_at	63931	MRPS14	-4.54577		238948_at	10548	TM9SF1	4.63502
238058_at	150381	LOC150381	-4.54499		215837_x_at			4.59486
214845_s_at	813	CALU	-4.53752		237725_x_at	23137	SMC5	4.58165
224630_at	27248	ERLEC1	-4.52856		220143_x_at	55692	LUC7L	4.55442
224282_s_at	56894	AGPAT3	-4.47914		242141_at	3066	HDAC2	4.53607
212112_s_at	23673	STX12	-4.44676		238045_at	157378	TMEM65	4.50824
200756_x_at	813	CALU	-4.43635		213146_at	23135	KDM6B	4.50096
243797_at	9262	STK17B	-4.43438		216350_s_at	7556	ZNF10	4.49638
224934_at	81555	YIPF5	-4.42173		209864_at	23401	FRAT2	4.49122
217913_at	27183	VPS4A	-4.41213		228568_at	145781	GCOM1	4.48145
218910_at	55129	ANO10	-4.3937		226295_at	55846	ITFG2	4.47113
202918_s_at	25843	MOBKL3	-4.37184		233814_at	1946	EFNA5	4.47049
229860_x_at	401115	C4orf48	-4.35777		229841_at			4.44829
1569349_at	56946	C11orf30	-4.34738		238995_at	6817	SULT1A1	4.43902
224862_at	2776	GNAQ	-4.33335		202665_s_at	7456	WIPF1	4.42877
222669_s_at			-4.33112		1552974_at			4.42139
231268_at			-4.2991		235789_at	23030	KDM4B	4.41705
222909_s_at	9530	BAG4	-4.27273		235008_at			4.4081
1560974_s_at	4842	NOS1	-4.26023		233625_x_at	54973	CPSF3L	4.40441
218608_at	23400	ATP13A2	-4.22192		229968_at			4.3995
222926_at	51473	DCDC2	-4.2067		239642_at	100132301	LOC100132301	4.39715
201817_at	9690	UBE3C	-4.20538		230378_at	92304	SCGB3A1	4.38959
201569_s_at	25813	SAMM50	-4.18808		230278_at			4.38098
227625_s_at	10273	STUB1	-4.18639		242621_at	221785	ZNF498	4.37988
200059_s_at	387	RHOA	-4.17399		213387_at	54454	ATAD2B	4.37986
212130_x_at	10209	EIF1	-4.16253		1556434_at			4.37643
203781_at	9553	MRPL33	-4.16204		1557292_a_at	55283	MCOLN3	4.36978
202951_at	11329	STK38	-4.15835		212534_at	7572	ZNF24	4.35937
200623_s_at	808	CALM3	-4.15501		216199_s_at	4216	MAP3K4	4.35314
201828_x_at	8933	FAM127A	-4.14611		228013_at	5520	PPP2R2A	4.35282
228810_at	151195	CCNYL1	-4.14213		1562866_at			4.35224
212607_at	10000	AKT3	-4.13925		219623_at	79913	ACTR5	4.35128
203746_s_at	3052	HCCS	-4.11617		226346_at	92312	MEX3A	4.33644
228124_at	26090	ABHD12	-4.11009		218851_s_at	55339	WDR33	4.32965
214014_at	10435	CDC42EP2	-4.09786		216994_s_at	860	RUNX2	4.32054
203467_at	5372	PMM1	-4.0875		218505_at	79726	WDR59	4.29916
238843_at	4867	NPHP1	-4.07148		235199_at	54941	RNF125	4.28981
1563431_x_at	100287237	LOC100287237	-4.07095		220316_at	64067	NPAS3	4.27655
209707_at	10026	PIGK	-4.06156		219595_at			4.26326
218651_s_at	55323	LARP6	-4.04833		243304_at	286109	LOC286109	4.2604
209089_at	5868	RAB5A	-4.00201		207743_at			4.25564
200637_s_at	5792	PTPRF	-3.94987		221517_s_at	9440	MED17	4.25053
202092_s_at	23568	ARL2BP	-3.94872		207630_s_at	1390	CREM	4.24381
214365_at	7170	TPM3	-3.93628		231548_at	2309	FOXO3	4.22095
202586_at	5441	POLR2L	-3.93044		1557864_x_at			4.21642
203829_at	26610	ELP4	-3.9156		231296_at			4.21516
218147_s_at	55830	GLT8D1	-3.91331		238166_s_at	339263	C17orf51	4.20481
236078_at	57707	KIAA1609	-3.91016		203056_s_at	7799	PRDM2	4.19592
238228_at			-3.90742		229005_at	55784	MCTP2	4.19356
202868_s_at	10775	POP4	-3.90406		225204_at	160760	PPTC7	4.18831
212404_s_at	89910	UBE3B	-3.90401		238290_at			4.18465
					240844_at			4.18338
					223546_x_at	55692	LUC7L	4.17701
					233225_at			4.16651
					223393_s_at	57616	TSHZ3	4.14106
					1558448_a_at	100128439	LOC100128439	4.13863
					203793_x_at	7703	PCGF2	4.10659
					213140_s_at	26039	SS18L1	4.10527
					226555_at	54891	INO80D	4.09636
					220335_x_at	23491	CES3	4.09594
					208839_s_at	55832	CAND1	4.08643
					205458_at	4157	MC1R	4.07581
					236314_at	9852	EPM2AIP1	4.03797
					1556323_at	10659	CELF2	4.00762
					221146_at			3.98548
					231975_s_at	166968	MIER3	3.97999
					236154_at	9444	QKI	3.97795
					219679_s_at	51322	WAC	3.96738
					229690_at	144717	FAM109A	3.94438
					1555011_at	9765	ZFYVE16	3.92269
					235819_at			3.91854
					213980_s_at	1487	CTBP1	3.91682
					222369_at	79829	NAA40	3.8978
